# Supplementary material for: Protein domains and architectural innovation in plant-associated Proteobacteria
Source: BMC Genomics. 2005 Feb 16;6:17. doi: 10.1186/1471-2164-6-17 (PMC554113; doi:10.1186/1471-2164-6-17)
Supplement: Additional File 3 — "domains.tab.gz" Species distribution of each of the 3,774 Pfam domains. This tab-delimited file has been compressed using gzip. [file 1471-2164-6-17-S3.GZ]

Archive with 1 entries (1 files):
- domains.tab
