# Supplementary material for: Protein domains and architectural innovation in plant-associated Proteobacteria
Source: BMC Genomics. 2005 Feb 16;6:17. doi: 10.1186/1471-2164-6-17 (PMC554113; doi:10.1186/1471-2164-6-17)
Supplement: Additional File 3 — "domains.tab.gz" Species distribution of each of the 3,774 Pfam domains. This tab-delimited file has been compressed using gzip. [file 1471-2164-6-17-S3.GZ › domains.tab]

Species	PF00001	PF00002	PF00003	PF00004	PF00005	PF00006	PF00007	PF00008	PF00009	PF00010	PF00011	PF00012	PF00013	PF00014	PF00015	PF00016	PF00017	PF00018	PF00019	PF00020	PF00021	PF00022	PF00023	PF00024	PF00025	PF00026	PF00027	PF00028	PF00029	PF00030	PF00031	PF00032	PF00033	PF00034	PF00035	PF00036	PF00037	PF00038	PF00039	PF00040	PF00041	PF00042	PF00043	PF00044	PF00045	PF00046	PF00047	PF00048	PF00049
Streptomyces coelicolor	0	0	0	16	152	4	0	0	10	0	0	1	3	0	0	0	0	0	0	0	0	0	3	0	0	0	6	0	0	0	0	0	3	1	1	4	10	0	0	0	9	3	1	3	0	0	0	0	0
Anabaena sp. (strain PCC 7120)	0	0	0	22	98	2	0	0	7	0	2	5	2	0	3	1	0	0	0	0	0	0	3	0	0	0	14	0	0	0	0	1	2	4	2	1	15	0	0	0	0	0	7	3	0	0	0	0	0
Buchnera aphidicola (subsp. Acyrthosiphon pisum)	0	0	0	3	5	4	0	0	7	0	1	2	1	0	0	0	0	0	0	0	0	0	0	0	0	0	0	0	0	0	0	0	0	0	1	0	3	0	0	0	0	0	0	1	0	0	0	0	0
Synechocystis sp. (strain PCC 6803)	0	0	0	12	55	2	0	0	8	0	1	4	2	0	4	1	0	0	0	0	0	0	1	0	0	0	13	1	0	0	0	1	1	4	2	2	11	0	0	0	1	0	3	2	0	0	0	0	0
Rhodopirellula baltica	0	0	0	12	53	7	0	0	8	0	2	4	3	0	0	0	0	0	0	0	0	0	8	0	0	0	3	6	0	0	0	0	0	20	1	8	11	0	0	0	0	2	0	1	0	0	0	0	0
Neisseria meningitidis (serogroup B)	0	0	0	6	23	3	0	0	6	0	0	2	2	0	0	0	0	0	0	0	0	0	1	0	0	0	1	0	0	0	0	1	1	4	1	0	6	0	0	0	0	0	1	2	0	0	0	0	0
Neisseria meningitidis (serogroup A)	0	0	0	7	23	3	0	0	6	0	0	2	2	0	0	0	0	0	0	0	0	0	1	0	0	0	1	0	0	0	0	1	1	4	1	0	6	0	0	0	0	0	1	2	0	0	0	0	0
Deinococcus radiodurans	0	0	0	13	55	3	0	0	7	0	2	1	4	0	3	0	0	0	0	0	0	0	2	0	0	0	4	0	0	0	0	0	1	6	1	0	5	0	0	0	0	1	0	1	0	0	0	0	0
Pyrobaculum aerophilum	0	0	0	6	39	2	0	0	5	0	3	0	2	0	0	0	0	0	0	0	0	0	1	0	0	0	0	0	0	0	0	0	1	0	0	0	23	0	0	0	0	0	0	1	0	0	0	0	0
Chlamydia pneumoniae strain J138	0	0	0	5	15	5	0	0	4	0	0	1	3	0	0	0	0	0	0	0	0	0	0	0	0	0	1	0	0	0	0	0	0	0	1	0	0	0	0	0	0	0	0	1	0	0	0	0	0
Escherichia coli O157:H7 strain EDL933	0	0	0	7	81	6	0	0	8	0	2	4	1	0	5	0	0	0	0	0	0	0	2	0	0	0	3	0	0	0	0	0	0	1	1	0	38	0	0	0	6	1	8	3	0	0	2	0	0
Staphylococcus aureus (strain N315)	0	0	0	6	60	1	0	0	3	0	1	0	3	0	0	0	0	0	0	0	0	0	0	0	0	0	0	0	0	0	0	0	0	0	0	0	3	0	0	0	0	1	0	1	0	0	0	0	0
Pseudomonas putida (strain KT2440)	0	0	0	10	94	4	0	0	10	0	5	3	1	0	27	0	0	0	0	0	0	0	1	0	0	0	5	0	0	0	0	1	1	16	1	1	13	0	0	0	0	1	14	3	0	0	0	0	0
Xylella fastidiosa	0	0	0	7	24	3	0	0	7	0	1	1	2	0	1	0	0	0	0	0	0	0	1	1	0	0	1	0	0	0	0	1	1	0	1	0	4	0	0	0	0	1	2	1	0	0	0	0	0
Agrobacterium tumefaciens (strain C58 / ATCC 33970 (Washington University))	0	0	0	9	209	4	0	0	8	0	4	1	2	0	20	0	0	0	0	0	0	0	1	1	0	0	8	0	0	0	0	1	1	6	1	1	7	0	0	0	0	0	10	1	0	0	0	0	0
Agrobacterium tumefaciens (strain C58 / ATCC 33970)	0	0	0	9	209	4	0	0	8	0	4	1	2	0	20	0	0	0	0	0	0	0	1	1	0	0	7	0	0	0	0	1	1	6	1	1	7	0	0	0	0	0	11	1	0	0	0	0	0
Xylella fastidiosa (strain Temecula1 / ATCC 700964)	0	0	0	7	24	3	0	0	7	0	1	1	2	0	1	0	0	0	0	0	0	0	1	0	0	0	1	0	0	0	0	1	1	0	1	0	4	0	0	0	0	1	2	1	0	0	0	0	0
Yersinia pestis KIM	0	0	0	10	106	6	0	0	9	0	2	3	1	0	7	0	0	0	0	0	0	0	1	0	0	0	2	0	0	0	0	0	0	2	1	0	15	0	0	0	1	1	5	2	0	0	0	0	0
Leptospira interrogans	0	0	0	10	32	4	0	0	8	0	2	1	2	0	13	0	0	0	0	0	0	0	13	0	0	0	11	0	0	0	0	0	0	6	1	0	8	0	0	0	1	0	1	1	0	0	0	0	0
Fusobacterium nucleatum (subsp. nucleatum)	0	0	0	6	51	5	0	0	6	0	0	1	3	0	0	0	0	1	0	0	0	0	3	0	0	0	1	0	0	0	0	0	0	0	1	0	5	0	0	0	0	0	0	1	0	0	0	0	0
Xanthomonas campestris (pv. campestris)	0	0	0	7	39	5	0	0	8	0	1	1	2	0	20	0	0	0	0	0	0	0	7	0	0	0	3	0	0	0	0	1	1	6	1	4	6	0	0	0	2	0	8	1	0	0	0	0	0
Xanthomonas axonopodis (pv. citri)	0	0	0	8	46	5	0	0	7	0	1	1	2	0	22	0	0	0	0	0	0	0	4	0	0	0	3	0	0	0	0	1	1	7	1	5	5	0	0	0	1	0	14	1	0	0	0	0	0
Caulobacter crescentus	0	0	0	7	45	4	0	0	7	0	2	1	2	0	19	0	0	0	0	0	0	0	1	0	0	0	5	0	0	2	0	1	1	8	1	4	4	0	0	0	0	0	16	1	0	0	0	0	0
Campylobacter jejuni	0	0	0	9	29	4	0	0	6	0	0	1	2	0	10	0	0	0	0	0	0	0	2	0	0	0	1	0	0	0	0	1	1	7	1	0	15	0	0	0	1	1	0	1	0	0	0	0	0
Chlorobium tepidum	0	0	0	7	32	4	0	0	7	0	2	1	3	0	0	1	0	0	0	0	0	0	0	0	0	0	2	0	0	0	0	0	1	5	1	0	25	0	0	0	0	0	0	1	0	0	0	0	0
Vibrio vulnificus (strain YJ016)	0	0	0	8	78	4	0	0	10	0	1	3	2	0	51	0	0	0	0	0	0	0	1	0	0	0	9	0	0	0	1	1	1	8	1	0	19	0	0	0	1	1	7	4	0	0	0	0	0
Corynebacterium glutamicum (Brevibacterium flavum)	0	0	0	8	75	3	0	0	7	0	0	2	2	0	0	0	0	0	0	0	0	0	3	0	0	0	3	0	0	0	0	0	1	1	1	0	4	0	0	0	0	1	1	2	0	0	0	0	0
Shigella flexneri 2a str. 2457T	0	0	0	7	72	4	0	0	8	0	2	2	1	0	4	0	0	0	0	0	0	0	0	0	0	0	3	0	0	0	0	0	0	1	1	0	31	0	0	0	1	1	7	2	0	0	0	0	0
Buchnera aphidicola (subsp. Schizaphis graminum)	0	0	0	3	5	4	0	0	6	0	1	2	1	0	0	0	0	0	0	0	0	0	0	0	0	0	0	0	0	0	0	0	0	0	1	0	2	0	0	0	0	0	0	1	0	0	0	0	0
Candidatus Blochmannia floridanus	0	0	0	4	6	3	0	0	5	0	1	1	1	0	0	0	0	0	0	0	0	0	0	0	0	0	0	0	0	0	0	0	0	0	1	0	1	0	0	0	0	0	0	1	0	0	0	0	0
Bifidobacterium longum	0	0	0	7	51	3	0	0	6	0	1	1	3	0	0	0	0	0	0	0	0	0	0	0	0	0	1	0	0	0	0	0	0	0	1	0	2	0	0	0	1	0	0	1	0	0	0	0	0
Pseudomonas aeruginosa	0	0	0	13	89	5	0	0	9	0	1	3	1	0	26	0	0	0	0	0	0	0	3	0	0	0	6	0	0	0	0	1	1	20	1	1	17	0	0	0	1	2	16	3	0	0	0	0	0
Streptococcus agalactiae (serotype III)	0	0	0	9	71	2	0	0	5	0	0	1	4	0	0	0	0	0	0	0	0	0	0	0	0	0	2	0	0	0	0	0	0	0	1	0	1	0	0	0	0	0	2	1	0	0	0	0	0
Shewanella oneidensis	0	0	0	9	47	4	0	0	9	0	1	2	1	0	27	0	0	0	0	0	0	0	2	0	0	0	6	0	0	0	0	1	1	10	1	0	24	0	0	0	1	0	5	4	0	0	0	0	0
Escherichia coli O6	0	0	0	6	87	4	0	0	8	0	2	4	1	0	4	0	0	0	0	0	0	0	1	0	0	0	3	0	0	0	0	0	0	1	1	0	35	0	0	0	3	1	6	3	0	0	0	0	0
Erwinia carotovora (subsp. atroseptica)	0	0	0	8	119	5	0	0	7	0	2	2	1	0	36	0	0	0	0	0	0	0	3	0	0	0	3	0	0	0	0	0	0	0	1	0	25	0	0	0	1	1	10	2	0	0	0	0	0
Tropheryma whipplei (strain TW08/27)	0	0	0	5	20	3	0	0	5	0	0	0	2	0	0	0	0	0	0	0	0	0	0	0	0	0	0	0	0	0	0	0	1	1	1	0	1	0	0	0	0	0	0	1	0	0	0	0	0
Lactobacillus plantarum	0	0	0	10	78	3	0	0	8	0	3	1	2	0	0	0	0	0	0	0	0	0	1	0	0	0	2	0	0	0	0	0	0	0	1	0	0	0	0	0	0	0	0	1	0	0	0	0	0
Pseudomonas syringae (pv. tomato)	0	0	0	10	115	5	0	0	7	0	1	4	1	0	49	0	0	0	0	0	0	0	2	0	0	0	6	0	0	0	0	0	0	3	1	4	7	0	0	0	3	0	9	3	0	0	0	0	0
Bacillus subtilis	0	0	0	10	79	4	0	0	5	0	0	1	3	0	10	1	0	1	0	0	0	0	0	0	0	0	1	0	0	0	0	0	1	4	1	0	5	0	0	0	2	1	0	2	0	0	0	0	0
Aquifex aeolicus	0	0	0	5	14	4	0	0	5	0	1	1	3	0	0	0	0	0	0	0	0	0	0	0	0	0	2	0	0	0	0	1	1	3	1	0	11	0	0	0	0	1	0	1	0	0	0	0	0
Borrelia burgdorferi	0	0	0	7	14	4	0	0	5	0	0	2	3	0	6	0	0	0	0	0	0	0	2	0	0	0	0	0	0	0	0	0	0	0	1	0	0	0	0	0	1	0	0	1	0	0	0	0	0
Bradyrhizobium japonicum	0	0	0	11	200	6	0	0	8	0	12	2	3	0	36	1	0	0	0	0	0	0	1	0	0	0	29	1	0	0	0	1	1	32	1	4	15	0	0	0	0	2	27	1	0	0	0	0	0
Brucella melitensis	0	0	0	7	102	4	0	0	6	0	2	1	2	0	0	0	0	0	0	0	0	0	0	0	0	0	6	0	0	0	0	1	1	5	0	1	6	0	0	0	0	0	6	1	0	0	0	0	0
Buchnera aphidicola (subsp. Baizongia pistaciae)	0	0	0	3	3	4	0	0	6	0	0	2	2	0	0	0	0	0	0	0	0	0	0	0	0	0	0	0	0	0	0	0	0	0	1	0	3	0	0	0	0	0	0	1	0	0	0	0	0
Enterococcus faecalis	0	0	0	7	85	5	0	0	6	0	0	1	4	0	0	0	0	0	0	0	0	0	1	0	0	0	2	0	0	0	0	0	0	0	1	0	5	0	0	0	1	0	0	2	0	0	0	0	0
Bacteroides thetaiotaomicron	0	0	0	7	43	5	0	0	8	0	2	2	2	0	0	0	0	0	0	0	0	0	0	0	0	0	8	0	0	0	0	0	0	1	1	0	22	0	0	0	7	0	0	1	0	0	0	0	0
Coxiella burnetii	0	0	0	7	19	3	0	0	7	1	1	1	2	0	0	0	0	0	0	0	0	0	13	0	0	0	1	0	0	0	0	0	0	0	1	0	4	0	0	0	0	0	1	1	0	0	0	0	0
Chlamydophila caviae	0	0	0	7	16	5	0	0	4	0	0	1	3	0	0	0	0	0	0	0	0	0	0	0	0	0	1	0	0	0	0	0	0	0	1	0	0	0	0	0	0	0	0	1	0	0	0	0	0
Nitrosomonas europaea	0	0	0	9	39	4	0	0	7	0	1	1	2	0	3	1	0	0	0	0	0	0	2	0	0	0	2	0	0	0	0	1	1	12	1	0	6	0	0	0	0	0	4	1	0	0	0	0	0
Sulfolobus solfataricus	0	0	0	12	44	2	0	0	5	0	2	0	2	0	0	0	0	0	0	0	0	0	0	0	0	0	0	0	0	0	0	0	3	0	0	0	22	0	0	0	1	0	0	1	0	0	0	0	0
Nanoarchaeum equitans	0	0	0	6	3	2	0	0	4	0	1	0	3	0	0	0	0	0	0	0	0	0	0	0	0	0	0	0	0	0	0	0	0	0	0	0	2	0	0	0	0	0	0	0	0	0	0	0	0
Haemophilus ducreyi	0	0	0	6	28	3	0	0	7	0	0	2	1	0	0	0	0	0	0	0	0	0	0	0	0	0	2	0	0	0	0	0	0	0	1	0	10	0	0	0	0	0	1	1	0	0	0	0	0
Mycobacterium bovis	0	0	0	7	30	0	0	0	6	0	2	1	2	0	0	0	0	0	0	0	0	0	0	0	0	0	9	0	0	0	0	0	0	0	0	0	4	0	0	0	0	1	0	0	0	0	0	0	0
Helicobacter hepaticus	0	0	0	9	17	4	0	0	6	0	0	1	2	0	9	0	0	0	0	0	0	0	12	0	0	0	0	0	0	0	0	1	1	4	1	0	15	0	0	0	1	0	0	2	0	0	0	0	0
Porphyromonas gingivalis	0	0	0	7	22	3	0	0	7	0	0	1	2	0	0	0	0	0	0	0	0	0	0	0	0	0	2	0	0	0	0	0	0	0	1	0	7	0	0	0	1	0	0	1	0	0	0	0	0
Geobacter sulfurreducens	0	0	0	12	50	4	0	0	9	0	6	1	4	0	33	0	0	0	0	0	0	0	2	0	0	0	2	1	0	0	0	1	2	7	1	2	47	0	0	0	5	0	0	1	0	0	0	0	0
Methanococcus jannaschii	0	0	0	4	17	2	0	0	5	0	1	0	3	0	0	1	0	0	0	0	0	0	0	0	0	0	0	0	0	0	0	0	0	0	0	0	39	0	0	0	0	0	0	1	0	0	0	0	0
Photorhabdus luminescens (subsp. laumondii)	0	0	0	17	70	5	0	0	9	0	0	2	1	0	2	0	0	0	0	0	0	0	2	0	0	0	3	0	0	0	0	0	0	0	1	0	7	0	0	0	0	1	5	2	3	0	0	0	0
Mycoplasma genitalium	0	0	0	5	18	2	0	0	4	0	0	1	1	0	0	0	0	0	0	0	0	0	0	0	0	0	0	0	0	0	0	0	0	0	0	0	0	0	0	0	0	0	0	1	0	0	0	0	0
Thermotoga maritima	0	0	0	7	63	4	0	0	5	0	1	1	5	0	7	0	0	0	0	0	0	0	0	0	0	0	1	0	0	0	0	0	0	0	1	0	21	0	0	0	0	0	0	1	0	0	0	0	0
Treponema denticola	0	0	0	9	124	4	0	0	7	0	1	1	3	0	19	0	0	0	0	0	0	0	6	0	0	0	10	0	0	0	0	0	0	0	1	0	9	0	0	0	1	0	0	1	0	0	0	0	0
Treponema pallidum	0	0	0	8	17	6	0	0	5	0	0	1	4	0	4	0	0	0	0	0	0	0	2	0	0	0	4	0	0	0	0	0	0	0	1	0	1	0	0	0	1	0	0	1	0	0	0	0	0
Vibrio cholerae	0	0	0	8	64	4	0	0	9	0	1	3	2	0	45	0	0	0	0	0	0	0	1	0	0	0	6	0	0	0	0	1	1	5	1	0	13	0	0	0	1	1	5	4	0	0	0	0	0
Chromobacterium violaceum	0	0	0	8	63	7	0	0	7	0	1	3	2	0	42	0	0	0	0	0	0	0	1	0	0	0	6	0	0	0	0	1	1	10	1	0	14	0	0	0	0	2	9	2	0	0	0	0	0
Gloeobacter violaceus	0	0	0	17	62	2	0	0	7	0	1	3	3	0	0	1	0	0	0	0	0	0	3	0	0	0	9	0	0	0	0	2	2	4	1	1	10	0	0	0	0	1	8	2	0	0	0	0	0
Corynebacterium diphtheriae	0	0	0	7	62	3	0	0	6	0	0	1	1	0	0	0	0	0	0	0	0	0	1	0	0	0	1	0	0	0	0	0	1	1	1	0	3	0	0	0	0	0	1	2	0	0	0	0	0
Lactobacillus johnsonii	0	0	0	9	67	2	0	0	7	0	1	1	1	0	0	0	0	0	0	0	0	0	0	0	0	0	1	0	0	0	0	0	0	0	1	0	0	0	0	0	1	0	0	1	0	0	0	0	0
Rhodopseudomonas palustris	0	0	0	9	120	4	0	0	8	0	3	1	1	0	29	4	0	0	0	0	0	0	0	1	0	0	14	0	0	0	0	1	1	12	1	2	16	0	0	0	0	2	13	1	0	0	0	0	0
Onion yellows phytoplasma	0	0	0	27	16	0	0	0	4	0	1	1	2	0	0	0	0	0	0	0	0	0	0	0	0	0	0	0	0	0	0	0	0	0	1	0	0	0	0	0	0	0	0	1	0	0	0	0	0
Picrophilus torridus	0	0	0	5	25	2	0	0	4	0	2	1	3	0	0	0	0	0	0	0	0	0	0	0	0	0	0	0	0	0	0	0	1	0	0	0	12	0	0	0	0	0	0	1	0	0	0	0	0
Mesoplasma florum	0	0	0	7	23	2	0	0	5	0	0	1	1	0	0	0	0	0	0	0	0	0	0	0	0	0	0	0	0	0	0	0	0	0	1	0	0	0	0	0	0	0	0	1	0	0	0	0	0
Listeria monocytogenes (serotype 4b / strain F2365)	0	0	0	7	79	6	0	0	6	0	0	2	4	0	3	0	0	0	0	0	0	0	0	0	0	0	4	0	0	0	0	0	0	0	1	0	3	0	0	0	3	0	0	1	0	0	0	0	0
Sinorhizobium meliloti	0	0	0	9	209	4	0	0	10	0	5	1	2	0	10	2	0	1	0	0	0	0	1	1	0	0	13	0	0	0	0	1	1	14	1	2	13	0	0	0	0	1	17	1	0	0	0	0	0
Ralstonia solanacearum	0	0	0	9	76	5	0	0	8	0	1	3	1	0	23	0	0	0	0	0	0	0	5	0	0	0	5	0	0	0	0	1	1	17	1	1	13	0	0	0	1	1	12	1	0	0	0	0	0
Propionibacterium acnes	0	0	0	6	70	3	0	0	5	0	1	2	3	0	0	0	0	0	0	0	0	0	0	0	0	0	1	0	0	0	0	0	1	1	1	0	13	0	0	0	0	0	0	1	0	0	0	0	0
Mycoplasma mobile	0	0	0	6	16	6	0	0	4	0	0	1	0	0	0	0	0	0	0	0	0	0	0	0	0	0	0	0	0	0	0	0	0	0	1	0	0	0	0	0	0	0	0	1	0	0	0	0	0
Aeropyrum pernix	0	0	0	8	41	2	0	0	4	0	1	0	2	0	0	0	0	0	0	0	0	0	0	0	0	0	0	0	0	0	0	0	1	0	0	0	8	0	0	0	0	0	0	1	0	0	0	0	0
Chlamydia trachomatis	0	0	0	6	14	5	0	0	4	0	0	1	3	0	0	0	0	0	0	0	0	0	0	0	0	0	1	0	0	0	0	0	0	0	1	0	1	0	0	0	0	0	0	1	0	0	0	0	0
Clostridium acetobutylicum	0	0	0	15	94	4	0	0	9	0	1	3	3	0	39	0	0	0	0	0	0	0	2	0	0	0	4	0	0	0	0	0	0	0	1	0	18	0	0	0	2	0	0	1	0	0	0	0	0
Mycobacterium leprae	0	0	0	10	19	3	0	0	5	0	1	1	4	0	0	0	0	0	0	0	0	0	0	0	0	0	2	0	0	0	0	0	1	1	1	0	3	0	0	0	0	0	0	1	0	0	0	0	0
Mycoplasma penetrans	0	0	0	6	32	2	0	0	4	0	0	1	2	0	0	0	0	0	0	0	0	0	0	0	0	0	0	0	0	0	0	0	0	0	1	0	0	0	0	0	0	0	0	1	0	0	0	0	0
Mycoplasma pneumoniae	0	0	0	5	19	2	0	0	4	0	0	1	1	0	0	0	0	0	0	0	0	0	0	0	0	0	0	0	0	0	0	0	0	0	0	0	0	0	0	0	0	0	0	1	0	0	0	0	0
Rickettsia conorii	0	0	0	5	17	3	0	0	5	0	1	2	2	0	0	0	0	0	0	0	0	0	3	0	0	0	0	0	0	0	0	1	1	1	1	0	2	0	0	0	0	0	1	0	0	0	0	0	0
Rickettsia prowazekii	0	0	0	5	16	3	0	0	5	0	1	2	2	0	0	0	0	0	0	0	0	0	2	0	0	0	0	0	0	0	0	1	1	1	1	0	2	0	0	0	0	0	1	0	0	0	0	0	0
Sulfolobus tokodaii	0	0	0	13	34	2	0	0	5	0	2	0	2	0	0	0	0	0	0	0	0	0	0	0	0	0	0	0	0	0	0	0	3	0	0	0	21	0	0	0	1	0	0	1	0	0	0	0	0
Ureaplasma parvum (Ureaplasma urealyticum biotype 1)	0	0	0	6	15	4	0	0	4	0	0	1	2	0	0	0	0	0	0	0	0	0	0	0	0	0	0	0	0	0	0	0	0	0	1	0	0	0	0	0	1	0	0	0	0	0	0	0	0
Wolinella succinogenes	0	0	0	10	37	4	0	0	7	0	1	1	2	0	32	0	0	0	0	0	0	0	0	0	0	0	4	0	0	0	0	1	1	9	1	1	30	0	0	0	1	0	0	2	0	0	0	0	0
Leifsonia xyli (subsp. xyli)	0	0	0	6	45	4	0	0	5	0	1	1	3	0	0	0	0	0	0	0	0	0	2	0	0	0	0	0	0	0	0	0	1	1	1	0	1	0	0	0	1	0	0	1	0	0	0	0	0
Bartonella quintana	0	0	0	7	27	3	0	0	7	0	2	1	3	0	0	0	0	0	0	0	0	0	0	0	0	0	0	0	0	0	0	0	0	1	1	0	2	0	0	0	0	0	1	1	0	0	0	0	0
Synechococcus elongatus	0	0	0	11	47	2	0	0	7	0	1	4	3	0	3	1	0	0	0	0	0	0	1	0	0	0	5	0	0	0	0	1	1	4	0	1	7	0	0	0	0	0	1	3	0	0	0	0	0
Streptomyces avermitilis	0	0	0	17	152	4	0	0	12	0	3	2	2	0	0	0	0	0	0	0	0	0	3	0	0	0	7	0	0	0	0	0	1	1	1	3	9	0	0	0	8	2	1	2	0	0	0	0	0
Wigglesworthia glossinidia brevipalpis	0	0	0	3	9	4	0	0	4	0	0	1	2	0	0	0	0	0	0	0	0	0	0	0	0	0	0	0	0	0	0	0	0	0	1	0	0	0	0	0	0	0	0	1	0	0	0	0	0
Mesorhizobium loti	0	0	0	9	220	5	0	0	8	0	8	2	3	0	1	1	0	0	0	0	0	0	1	5	0	0	9	0	0	0	0	2	2	9	1	2	11	0	0	0	0	0	17	1	0	0	0	0	0
Bartonella henselae	0	0	0	7	29	3	0	0	6	0	2	1	2	0	0	0	0	0	0	0	0	0	0	0	0	0	0	0	0	0	0	0	0	1	1	0	2	0	0	0	0	0	1	1	0	0	0	0	0
Bordetella bronchiseptica	0	0	0	10	151	5	0	0	8	0	0	2	2	0	8	1	0	0	0	0	0	0	2	0	0	0	5	0	0	0	0	1	1	15	1	1	12	0	0	0	0	1	10	1	0	0	0	0	0
Bordetella parapertussis	0	0	0	9	133	5	0	0	8	0	0	2	2	0	6	0	0	0	0	0	0	0	2	0	0	0	5	0	0	0	0	1	1	14	1	1	11	0	0	0	0	1	10	1	0	0	0	0	0
Bordetella pertussis	0	0	0	7	89	5	0	0	6	0	0	2	2	0	5	0	0	0	0	0	0	0	2	0	0	0	2	0	0	0	0	1	1	10	1	0	9	0	0	0	0	1	6	1	0	0	0	0	0
Salmonella typhi	0	0	0	5	69	6	0	0	8	0	3	2	1	0	6	0	0	0	0	0	0	0	0	0	0	0	4	0	0	0	0	0	0	0	1	0	33	0	0	0	1	1	9	2	0	0	0	0	0
Acinetobacter sp. (strain ADP1)	0	0	0	8	38	3	0	0	8	0	1	3	1	0	0	0	0	0	0	0	0	0	2	0	0	0	2	0	0	0	0	0	0	0	1	0	6	0	0	0	1	1	6	2	0	0	0	0	0
Halobacterium sp. (strain NRC-1 / ATCC 700922 / JCM 11081)	0	0	0	13	33	2	0	0	5	0	5	1	3	0	17	0	0	0	0	0	0	0	0	0	0	0	0	0	0	0	0	1	1	0	0	0	7	0	0	0	0	0	1	1	0	0	0	0	0
Wolbachia pipientis wMel	0	0	0	8	11	3	0	0	6	0	0	2	2	0	0	0	0	0	0	0	0	0	22	0	0	0	0	0	0	0	0	1	1	1	1	0	2	0	0	0	0	0	1	1	0	0	0	0	0
Vibrio parahaemolyticus	0	0	0	9	84	7	0	0	9	0	1	2	2	0	30	0	0	0	0	0	0	0	1	0	0	0	9	2	0	0	2	1	1	10	1	0	19	0	0	0	0	1	6	4	0	0	0	0	0
Haemophilus influenzae	0	0	0	7	42	3	0	0	7	0	0	2	1	0	0	0	0	0	0	0	0	0	0	0	0	0	3	0	0	0	0	0	0	0	1	0	13	0	0	0	0	0	2	1	0	0	0	0	0
Photobacterium profundum (Photobacterium sp. (strain SS9))	0	0	0	8	86	7	0	0	10	0	2	4	2	0	39	0	0	0	0	0	0	0	1	0	0	0	7	0	0	0	0	1	1	10	1	0	27	0	0	0	1	1	8	4	0	0	0	0	0
Prochlorococcus marinus (strain MIT 9313)	0	0	0	12	39	2	0	0	6	0	0	2	3	0	0	1	0	0	0	0	0	0	0	0	0	0	6	0	0	0	0	1	1	3	1	2	10	0	0	0	0	0	3	2	0	0	0	0	0
Pasteurella multocida	0	0	0	6	55	3	0	0	8	0	0	2	1	0	0	0	0	0	0	0	0	0	1	0	0	0	3	0	0	0	0	0	0	1	1	0	15	0	0	0	0	0	1	1	0	0	0	0	0
Mycobacterium tuberculosis CDC1551	0	0	0	7	30	0	0	0	5	0	2	1	2	0	0	0	0	0	0	0	0	0	0	0	0	0	9	0	0	0	0	0	0	0	0	0	4	0	0	0	0	1	0	0	0	0	0	0	0
Escherichia coli	0	0	0	6	75	4	0	0	8	0	2	4	1	0	5	0	0	0	0	0	0	0	2	0	0	0	3	0	0	0	0	0	0	1	1	0	38	0	0	0	0	1	7	2	0	0	0	0	0
Chlamydia muridarum	0	0	0	6	13	5	0	0	4	0	0	1	3	0	0	0	0	0	0	0	0	0	0	0	0	0	1	0	0	0	0	0	0	0	1	0	1	0	0	0	0	0	0	1	0	0	0	0	0
Synechococcus sp. (strain WH8102)	0	0	0	12	41	2	0	0	6	0	1	2	2	0	0	1	0	0	0	0	0	0	0	0	0	0	8	0	0	0	0	1	1	4	1	2	8	0	0	0	0	0	3	2	0	0	0	0	0
Helicobacter pylori J99 (Campylobacter pylori J99)	0	0	0	8	19	4	0	0	5	0	0	1	2	0	4	0	0	0	0	0	0	0	0	0	0	0	0	0	0	0	0	1	1	3	1	0	10	0	0	0	1	0	0	2	0	0	0	0	0
Desulfovibrio vulgaris (strain Hildenborough / ATCC 29579 / NCIMB 8303)	0	0	0	9	51	5	0	0	9	0	5	1	3	0	28	0	0	0	0	0	0	0	0	0	0	0	4	0	0	0	0	0	0	4	1	2	50	0	0	0	0	0	0	2	0	0	0	0	0
Bdellovibrio bacteriovorus	0	0	0	10	52	4	0	0	7	0	3	1	6	0	21	0	0	0	0	0	0	0	5	0	0	0	14	0	0	0	0	0	0	8	1	1	5	0	0	0	2	0	3	1	0	0	0	0	0
Salmonella typhimurium	0	0	0	6	71	6	0	0	8	0	3	3	1	0	9	0	0	0	0	0	0	0	0	0	0	0	3	0	0	0	0	0	0	0	1	0	36	0	0	0	3	1	9	2	0	0	0	0	0
[truncated: 5,000 more columns]
